# Supplementary material for: Coccidioidomycosis-Attributable Death in the United States: An Analysis of Cases Reported on Death Certificates, 2018–2023
Source: J Fungi (Basel). 2025 Oct 24;11(11):766. doi: 10.3390/jof11110766 (PMC12653847; doi:10.3390/jof11110766)
Supplement: Supplementary file 1 [file jof-11-00766-s001.zip]

Archive with 1 entries (1 files):
- jof-3919510-supplementary.pdf
